# Supplementary material for: A Systematic Review of Cost-Effectiveness Studies on Gastric Cancer Screening
Source: Cancers (Basel). 2024 Jun 27;16(13):2353. doi: 10.3390/cancers16132353 (PMC11240801; doi:10.3390/cancers16132353)
Supplement: Supplementary file 1 [file cancers-16-02353-s001.zip]

Archive with 2 entries (2 files):
- ESM Table S1 CHEER checklist.xlsx
- File S1 ESM Search strategy.pdf
