# Supplementary material for: A Systematic Review of Cost-Effectiveness Studies on Gastric Cancer Screening
Source: Cancers (Basel). 2024 Jun 27;16(13):2353. doi: 10.3390/cancers16132353 (PMC11240801; doi:10.3390/cancers16132353)
Supplement: Supplementary file 1 [file cancers-16-02353-s001.zip › ESM Table S1 CHEER checklist.xlsx]

## Sheet: Coverpage
A systematic review of cost-effectiveness studies on gastric cancer screening
Diedron Lewis1, Laura Jimenez2, Manel Haj Mansour3, Susan Horton4, William W L Wong1
Diedron Lewis
diedronlewis@gmail.com
ORCID: 0009-0003-4227-7550
1 School of Pharmacy, University of Waterloo, Waterloo, ON, Canada
2 Department of Community Health and Epidemiology, Dalhousie University, Halifax, NS, Canada
3 Aga Khan University Hospital, Nairobi, Kenya
4 School of Public Health Sciences, University of Waterloo, Waterloo, ON, Canada

## Sheet: Table 1
Type of cancer	References	Title	Abstract	Background and objectives	Health economic analysis plan	Study population	Setting and location	Comparators	Study perspective	Time Horizon	Discount rate	Selection of outcomes	Measurement of outcomes	Valuation of outcomes	Measurement and valuation of preference based outcomes	Currency, price, date, conversion	Rationale and description of model	Analytics and assumptions	Characterising heterogeneity	Characterising distributional effects	Charactersing uncertainty	Approach to engagement with patients and others affected by the study	Study parameters	Summary of main results	Effect of uncertainty	Effect of engagement with patients and others affected by the study	Study findings, limitations, generalisability and current knowledge	Source of funding	Conflict of interest
Stomach	Zhou et al 2011	Met	Met	Met	Not Applicable	Met	Met	Met	Not Reported	Met	Met	Met	Not Reported	Not Reported	Met	Met	Met	Not Applicable	Not Applicable	Not Applicable	Not Reported	Not Applicable	Not Reported	Met	Not Reported	Not Applicable	Met	Not Reported	Not Reported
	Zheng & Liu 2023	Met	Met	Met	Not Reported	Met	Met	Met	Not Reported	Met	Met	Met	Not Reported	Not Reported	Met	Not Reported	Met	Met	Not Reported	Not Reported	Met	Not Reported	Met	Met	Met	Not Reported	Met	Met	Met
	Yeh et al 2016	Met	Met	Met	Not Reported	Met	Met	Met	Met	Met	Met	Met	Not Reported	Not Reported	Met	Met	Met	Met	Met	Not Reported	Met	Not Reported	Met	Met	Met	Not Reported	Met	Met	Not Reported
	Xia et al 2021	Met	Met	Met	Met	Met	Met	Met	Met	Met	Met	Met	Met	Met	Met	Met	Met	Met	Not Reported	Not Reported	Met	Not Reported	Met		Met	Not Reported	Met	Met	Met
	Wu et al 2016	Met	Met	Met	Not Reported	Met	Met	Met	Met	Met	Met	Met	Not Reported	Not Reported	Met	Met	Met	Met	Not Reported	Met	Met	Not Reported	Met	Met	Met	Not Reported	Met	Not Reported	Not Reported
	Wei et al 2011	Met	Met	Met	Not Applicable	Met	Met	Met	Met	Met	Not Reported	Met	Not Reported	Not Reported	Met	Not Reported	Met	Met	Not Reported	Not Reported	Not Reported	Not Reported	Met	Met	Not Reported	Not Reported	Met	Met	Not Reported
	Wang et al 2022	Met	Met	Met	Not Reported	Met	Met	Met	Not Reported	Met	Met	Met	Not Reported	Not Reported	Met	Met	Met	Met	Not Reported	Not Reported	Met	Not Applicable	Met	Met	Met	Not Applicable	Met	Met	Met
	Tsuji et al 1991	Met	Met	Met	Not Reported	Met	Met	Met	Not Reported	Not Reported	Not Reported	Met	Not Reported	Not Reported	Met	Not Reported	Met	Not Reported	Not Reported	Met	Not Reported	Not Reported	Met	Met	Not Reported	Not Reported	Met	Not Reported	Not Reported
	Suh et al 2020	Met	Met	Met	Met	Met	Met	Met	Met	Met	Not Reported	Met	Not Reported	Not Reported	Met	Met	Met	Met	Not Reported	Met	Not Reported	Not Reported	Met	Met	Not Reported	Not Reported	Met	Met	Met
	Shah et al 2020	Met	Met	Met	Not Reported	Met	Met	Met	Met	Met	Met	Met	Not Reported	Not Reported	Met	Met	Met	Met	Not Reported	Met	Met	Not Reported	Met	Met	Met	Not Reported	Met	Met	Met
	Saumoy et al 2018	Met	Met	Met	Not Reported	Met	Met	Met	Met	Met	Met	Met	Not Reported	Not Reported	Met	Met	Met	Met	Not Reported	Met	Met	Not Reported	Met	Met	Met	Not Reported	Met	Not Reported	Met
	Saito et al 2018	Met	Met	Met	Not Reported	Met	Met	Met	Met	Met	Met	Met	Not Reported	Not Reported	Met	Met	Met	Met	Not Reported	Met	Met	Not Reported	Met	Met	Met	Not Reported	Met	Met	Met
	Qin et al 2022b	Met	Met	Met	Not Reported	Met	Met	Met	Met	Met	Met	Met	Not Reported	Not Reported	Met	Met	Met	Met	Not Reported	Met	Met	Not Reported	Met	Met	Met	Not Reported	Met	Met	Met
	Qin et al 2022	Met	Met	Met	Not Reported	Met	Met	Met	Met	Met	Met	Met	Not Reported	Not Reported	Met	Met	Met	Met	Not Reported	Met	Met	Not Reported	Met	Met	Met	Not Reported	Met	Met	Met
	Oh et al 2022	Met	Met	Met	Not Reported	Met	Met	Met	Met	Met	Met	Met	Not Reported	Not Reported	Met	Met	Met	Met	Not Reported	Not Reported	Met	Not Reported	Met	Met	Met	Not Reported	Met	Met	Met
	Ma et al 2022	Met	Met	Met	Not Reported	Met	Met	Met	Met	Met		Met	Not Reported	Not Reported	Met	Met	Met	Met	Not Reported	Not Reported	Met	Not Reported	Met	Met	Met	Not Reported	Met	Not Reported	Met
	Li et al 2014	Met	Met	Met	Not Reported	Met	Met	Not Applicable	Not Reported	Met	Met	Met	Not Reported	Not Reported	Met	Not Reported	Not Applicable	Met	Not Reported	Not Reported	Met	Not Reported	Met	Met	Met	Not Reported	Met	Not Reported	Not Reported
	Kowada 2023	Met	Met	Met	Not Reported	Met	Met	Met	Met	Met	Met	Met	Not Reported	Not Reported	Met	Met	Met	Met	Not Reported	Met	Met	Not Reported	Met	Met	Met	Not Reported	Met	Met	Met
	Kowada 2021	Met	Met	Met	Not Reported	Met	Met	Met	Met	Met	Met	Met	Not Reported	Not Reported	Met	Met	Met	Met	Not Reported	Not Reported	Met	Not Reported	Met	Met	Met	Not Reported	Met	Met	Met
	Kowada 2019	Met	Met	Met	Not Reported	Met	Met	Met	Met	Met	Met	Met	Not Reported	Not Reported	Met	Met	Met	Met	Not Reported	Met	Met	Not Reported	Met	Met	Met	Not Reported	Met	Not Reported	Met
	Kapoor et al 2020	Met	Met	Met	Not Reported	Met	Met	Met	Met	Met	Met	Met	Not Reported	Not Reported	Met	Met	Met	Met	Not Reported	Met	Met	Not Reported	Met	Met	Met	Not Reported	Met	Met	Met
	Huang etal 2020	Met	Met	Met	Not Reported	Met	Met	Met	Met	Met	Met	Met	Not Reported	Not Reported	Met	Met	Met	Met	Met	Met	Met	Not Reported	Met	Met	Met	Not Reported	Met	Met	Met
	Gupta et al 2011	Met	Met	Met	Met	Met	Met	Met	Met	Met	Met	Met	Not Reported	Not Reported	Met	Met	Met	Met	Not Reported	Not Reported	Met	Not Reported	Met	Met	Met	Not Reported	Met	Not Reported	Not Reported
	Enriquez-Sanchez et al 2022	Met	Met	Met	Not Reported	Met	Met	Met	Met	Met	Met	Met	Not Reported	Not Reported	Met	Met	Met	Met	Not Reported	Not Reported	Met	Not Reported	Met	Met	Met	Not Reported	Met	Met	Met
	Di Guilio et al 2009	Met	Met	Met	Not Reported	Met	Met	Met	Met	Met	Not Reported	Met	Not Reported	Not Reported	Met	Met	Met	Met	Not Reported	Not Reported	Met	Not Reported	Met	Met	Met	Not Reported	Met	Met	Met
	Dan et al 2006	Met	Met	Met	Not Reported	Met	Met	Met	Met	Met	Met	Met	Not Reported	Not Reported	Met	Met	Met	Met	Not Reported	Met	Met	Not Reported	Met	Met	Met	Not Reported	Met	Met	Met
	Cho et al 2013	Met	Met	Met	Not Reported	Met	Met	Met	Met	Met	Not Applicable	Met	Not Reported	Not Reported	Met	Met	Not Applicable	Met	Not Reported	Met	Met	Not Reported	Met	Met	Met	Not Reported	Met	Met	Met
	Chang et al 2012	Met	Met	Met	Not Reported	Met	Met	Met	Met	Met	Met	Met	Not Reported	Not Reported	Met	Met	Met	Met	Not Reported	Met	Met	Not Reported	Met	Met	Met	Not Reported	Met	Not Reported	Not Reported
	Babazono & Hillman 1995	Met	Met	Met	Not Reported	Met	Met	Met	Met	Met	Met	Met	Not Reported	Not Reported	Met	Met	Met	Met	Not Reported	Met	Met	Not Reported	Met	Met	Met	Not Reported	Met	Not Reported	Not Reported
	Ascherman & Hur 2021	Met	Met	Met	Not Reported	Met	Met	Met	Not Reported	Met	Met	Met	Not Reported	Not Reported	Met	Met	Met	Met	Not Reported	Met	Met	Not Reported	Met	Met	Met	Not Reported	Met	Met	Met
	Areia et al 2018	Met	Met	Met	Not Reported	Met	Met	Met	Met	Met	Met	Met	Not Reported	Not Reported	Met	Met	Met	Met	Not Reported	Met	Met	Not Reported	Met	Met	Met	Not Reported	Met	Met	Met
